# Supplementary material for: The Prognostic Significance of Selected HLA Alleles on Prostate Cancer Outcome
Source: Int J Mol Sci. 2023 Sep 22;24(19):14454. doi: 10.3390/ijms241914454 (PMC10572221; doi:10.3390/ijms241914454)
Supplement: Supplementary file 1 [file ijms-24-14454-s001.zip]

Archive with 1 entries (1 files):
- ijms-2504801-supplementary.pptx
